# Supplementary material for: Older age and diclofenac are associated with increased risk of upper gastrointestinal bleeding in gout patients
Source: PeerJ. 2021 May 20;9:e11468. doi: 10.7717/peerj.11468 (PMC8142925; doi:10.7717/peerj.11468)
Supplement: Supplemental Information 1 [file peerj-09-11468-s001.xlsx]

## Sheet: Sheet1
ID	Code no.	UGIB	Age	Gender	Ethnic	Smoking	ESRF	Diabetes mellitus	Hypertension	Hyperlipidaemia	Ischemic heart disease	Cardiprin	Plavix	NOAC	Omeprazole	Pantoprazole	Nexium	Ranitidine	Atorvastatin	Simvastatin	Diclofenac	Allopurinol	Colchicine	Prednisolone	Uric acid levels	Creatinine levels	Platelet	INR
1	HRPZ15408	0	82	Male	Malay	Yes	No	No	Yes	No	No	No	No	No	No	No	No	Yes	No	No	Yes	No	Yes	Yes	465	79	184	1.15
2	HRPZ17121	0	65	Female	Malay	Yes	No	Yes	Yes	Yes	No	No	No	No	No	No	No	No	No	Yes	Yes	Yes	Yes	No	650	127	278	0.9
3	HRPZ23236	0	61	Male	Malay	Yes	No	No	No	No	No	No	No	No	No	No	No	No	No	No	No	No	Yes	Yes
4	HRPZ23529	0	89	Male	Malay	No	No	No	No	No	No	No	No	No	No	No	No	No	No	No	No	No	No	No
5	HRPZ23617	0	66	Male	Malay	Yes	No	No	Yes	Yes	No	Yes	No	No	No	No	No	No	Yes	No	No	Yes	Yes	No		288	196	1.1
6	HRPZ25345	0	84	Male	Malay	Yes	No	No	Yes	Yes	Yes	Yes	Yes	No	No	Yes	No	No	Yes	No	No	Yes	Yes	No	460	141	214	1.1
7	HRPZ31663	1	60	Male	Malay	Yes	No	No	No	No	No	No	No	No	No	Yes	No	No	No	No	Yes	Yes	Yes	No	608	117	286	1.27
8	HRPZ33371	0	65	Male	Malay	Yes	No	No	Yes	Yes	Yes	Yes	Yes	No	No	Yes	No	No	Yes	No	No	Yes	Yes	No	540	124	194	1
9	HRPZ34486	0	59	Male	Malay	Yes	Yes	No	No	Yes	No	No	No	No	No	Yes	No	No	No	No	No	Yes	Yes	Yes	621	617	198	0.9
10	HRPZ40070	0	49	Male	Chinese	No	No	Yes	Yes	Yes	Yes	No	No	Yes	No	No	No	Yes	No	Yes	No	Yes	Yes	No	534	95		1.2
11	HRPZ44210	0	52	Male	Malay	Yes	No	No	No	No	No	No	No	No	Yes	No	No	No	No	No	No	Yes	Yes	No	540	163	204	1
12	HRPZ44597	0	40	Male	Malay	Yes	No	No	Yes	Yes	No	No	No	No	No	No	No	No	Yes	No	No	Yes	No	No		97		0.9
13	HRPZ44691	0	75	Male	Malay	No	No	Yes	Yes	Yes	Yes	Yes	Yes	No	No	Yes	No	No	Yes	No	No	Yes	Yes	No	564	194
14	HRPZ50095	0	58	Female	Malay	No	No	No	No	No	No	No	No	No	No	No	No	No	No	No	No	No	No	No
15	HRPZ54259	0	45	Male	Siamese	No	No	No	No	No	No	No	No	No	No	No	No	No	No	No	Yes	No	Yes	No		84
16	HRPZ57958	0	82	Male	Malay	Yes	No	Yes	Yes	Yes	Yes	Yes	Yes	No	No	No	No	No	Yes	No	No	Yes	Yes	No	401	131	174	1
17	HRPZ62387	0	55	Male	Malay	Yes	No	Yes	Yes	Yes	Yes	Yes	Yes	No	No	No	No	No	Yes	No	No	Yes	Yes	No	400	109	226	0.9
18	HRPZ69317	0	73	Female	Malay	Yes	No	Yes	Yes	No	No	No	No	No	No	No	No	No	No	No	No	No	Yes	No	485	153
19	HRPZ78266	0	63	Male	Malay	Yes	No	No	Yes	Yes	Yes	Yes	No	Yes	No	Yes	No	No	Yes	No	No	No	Yes	No	852	119	128	1.1
20	HRPZ91155	0	46	Male	Chinese	No	No	No	Yes	No	No	No	No	No	No	No	No	No	No	No	Yes	No	Yes	Yes	600	87
21	HRPZ95263	0	72	Male	Malay	Yes	No	No	No	No	No	No	No	No	No	No	No	No	No	No	Yes	No	Yes	No	616	169
22	HRPZ111308	0	73	Female	Malay	No	No	No	Yes	No	No	No	No	No	No	No	No	No	No	Yes	No	Yes	Yes	No	545	107	269
23	HRPZ114092	0	45	Male	Malay	No	No	No	No	Yes	No	No	No	No	No	No	No	Yes	Yes	No	Yes	No	No	Yes	553	108	325
24	HRPZ117669	0	73	Male	Malay	Yes	No	No	Yes	Yes	Yes	No	No	No	No	No	No	No	No	No	No	No	Yes	Yes		131
25	HRPZ121907	0	60	Male	Malay	Yes	Yes	No	No	No	No	No	No	No	No	No	No	No	No	No	Yes	Yes	Yes	Yes	579	616	279	1.2
26	HRPZ122086	0	64	Male	Malay	No	No	No	No	No	No	No	No	No	No	No	No	No	No	No	No	No	No	No
27	HRPZ125344	0	40	Male	Malay	No	No	No	No	No	No	No	No	No	No	No	No	No	No	No	Yes	No	Yes	Yes	551	65
28	HRPZ126948	0	78	Female	Malay	Yes	No	No	Yes	Yes	No	No	No	Yes	Yes	No	No	No	Yes	No	No	No	No	No	667	87	226	0.9
29	HRPZ127623	0	35	Male	Malay	Yes	No	Yes	No	No	No	No	No	No	No	No	No	No	No	No	No	Yes	Yes	No	530	108	392
30	HRPZ127773	0	57	Male	Malay	Yes	No	No	Yes	No	No	No	No	No	No	No	No	No	No	No	Yes	No	No	No
31	HRPZ132661	0	67	Male	Malay	No	No	No	Yes	Yes	No	No	No	No	No	No	No	No	No	No	No	Yes	Yes	Yes	652	113	374	0.9
32	HRPZ135833	0	80	Male	Malay	Yes	No	Yes	Yes	Yes	No	No	No	No	No	No	No	No	No	No	Yes	Yes	Yes	No	543	164	216	1.26
33	HRPZ136527	0	79	Male	Malay	Yes	No	No	Yes	No	No	No	No	No	No	No	No	No	No	No	No	Yes	Yes	No
34	HRPZ146758	0	32	Female	Malay	Yes	No	No	No	No	No	No	No	No	No	No	No	No	No	No	Yes	No	Yes	Yes
35	HRPZ147498	0	42	Male	Malay	Yes	No	No	No	No	No	No	No	No	No	No	No	No	No	No	Yes	No	Yes	No
36	HRPZ151823	1	84	Male	Malay	Yes	No	Yes	Yes	No	No	No	No	No	No	No	No	No	No	No	Yes	No	No	No	518	221	217	1.4
37	HRPZ154023	0	74	Male	Malay	Yes	No	No	Yes	Yes	Yes	Yes	Yes	No	No	No	No	No	Yes	No	No	Yes	No	No	496	137	232
38	HRPZ155775	0	55	Female	Malay	Yes	Yes	Yes	Yes	Yes	Yes	Yes	Yes	No	No	No	No	No	Yes	No	No	Yes	No	No	491	328	328	1
39	HRPZ155872	1	77	Male	Malay	Yes	No	Yes	Yes	Yes	No	No	No	No	No	No	No	No	No	No	No	No	No	No		389	496
40	HRPZ157338	0	52	Male	Malay	No	No	No	Yes	Yes	No	No	No	No	No	No	No	Yes	No	No	Yes	Yes	Yes	No	532	91	389
41	HRPZ165882	0	75	Male	Malay	Yes	No	No	Yes	Yes	No	No	No	No	Yes	No	No	No	No	Yes	No	Yes	Yes	No	600	161	261	1
42	HRPZ168177	0	80	Male	Malay	Yes	No	No	No	Yes	Yes	Yes	Yes	No	No	Yes	No	No	No	No	No	No	No	No		66	225	1.07
43	HRPZ168996	0	59	Male	Malay	No	No	No	Yes	Yes	Yes	Yes	No	No	No	No	No	No	Yes	No	No	Yes	Yes	No	750	92
44	HRPZ169026	0	45	Male	Malay	No	No	No	No	No	No	No	No	No	No	No	No	No	No	No	No	No	No	No
45	HRPZ182651	1	56	Male	Malay	Yes	No	No	Yes	Yes	Yes	Yes	No	No	No	Yes	No	No	No	Yes	Yes	Yes	Yes	No	711	179	289	1.24
46	HRPZ184332	1	71	Male	Malay	Yes	No	No	No	No	No	No	No	No	No	No	No	No	No	No	Yes	No	Yes	Yes	410	81	305	1.1
47	HRPZ184473	0	31	Male	Malay	No	No	No	No	No	No	No	No	No	No	No	No	No	No	No	No	Yes	Yes	No
48	HRPZ185684	0	87	Male	Malay	Yes	No	No	Yes	Yes	No	No	No	No	No	No	No	Yes	Yes	No	No	Yes	No	No	391	164	251	1.3
49	HRPZ189570	0	80	Male	Malay	Yes	No	No	No	No	No	No	No	No	No	No	No	No	No	No	Yes	No	Yes	Yes
50	HRPZ196566	0	81	Male	Malay	No	No	Yes	Yes	Yes	Yes	Yes	Yes	No	No	Yes	No	No	Yes	No	No	Yes	Yes	No	625	128	260	1
51	HRPZ197276	0	82	Male	Malay	Yes	No	No	No	No	No	No	No	No	No	No	No	Yes	No	No	No	Yes	Yes	No	373	68	228
52	HRPZ197519	0	30	Female	Malay	No	No	No	No	No	No	No	No	No	No	No	No	No	No	No	No	No	No	No
53	HRPZ198719	0	59	Male	Malay	Yes	Yes	Yes	Yes	Yes	Yes	Yes	Yes	No	No	Yes	No	No	No	No	No	Yes	Yes	No	710	537	364	1.5
54	HRPZ200861	1	65	Male	Malay	Yes	No	No	Yes	Yes	Yes	Yes	No	No	No	No	No	No	Yes	No	Yes	Yes	Yes	No	461	132	96	1.3
55	HRPZ209051	0	74	Male	Malay	Yes	No	Yes	Yes	Yes	No	No	No	No	No	Yes	No	No	No	Yes	Yes	Yes	Yes	No	420	94	211	0.99
56	HRPZ209871	0	36	Male	Malay	No	No	No	No	No	No	No	No	No	No	No	No	No	No	No	Yes	No	Yes	No	423		226
57	HRPZ215767	0	61	Male	Malay	Yes	No	No	Yes	Yes	No	No	No	No	No	No	No	No	No	No	Yes	No	Yes	Yes	523	110
58	HRPZ219955	0	65	Male	Malay	Yes	Yes	No	Yes	No	No	No	No	No	No	No	No	Yes	No	No	No	Yes	Yes	No		1402	275	1.57
59	HRPZ221579	0	55	Male	Malay	No	No	No	No	No	No	No	No	No	No	No	No	No	No	No	Yes	No	Yes	No
60	HRPZ224135	0	37	Male	Malay	No	No	No	No	No	No	No	No	No	No	No	No	No	No	No	No	No	No	No
61	HRPZ225420	0	47	Male	Malay	No	No	No	No	No	No	No	No	No	No	No	No	No	No	No	No	No	Yes	No	500	93	226
62	HRPZ228250	0	65	Male	Malay	No	No	No	Yes	Yes	Yes	No	No	No	No	No	No	No	Yes	No	Yes	Yes	Yes	No	783	123	181	1.75
63	HRPZ229641	0	64	Male	Malay	Yes	Yes	No	Yes	Yes	No	No	No	No	No	No	No	No	No	Yes	No	Yes	Yes	Yes	1047	614	238	1.55
64	HRPZ232985	0	59	Male	Malay	Yes	No	Yes	Yes	Yes	Yes	No	No	Yes	No	No	No	No	No	No	No	Yes	Yes	No	407	89	235	2.3
65	HRPZ233280	0	66	Female	Malay	No	No	No	No	No	No	No	No	No	No	No	No	No	No	No	No	No	No	No
66	HRPZ240968	1	64	Male	Malay	Yes	No	No	Yes	Yes	Yes	Yes	Yes	No	Yes	No	No	No	No	Yes	Yes	No	Yes	No	504	258	254	1.37
67	HRPZ241054	0	71	Male	Malay	No	No	No	No	No	No	No	No	No	No	No	No	No	No	No	No	Yes	No	No
68	HRPZ244021	0	59	Male	Malay	No	No	No	No	No	No	No	No	No	No	No	No	No	No	No	Yes	No	Yes	No				1.02
69	HRPZ250548	0	71	Male	Malay	Yes	No	Yes	Yes	Yes	Yes	Yes	Yes	No	No	No	No	Yes	Yes	No	Yes	No	Yes	No	647	181	150	1.1
70	HRPZ254052	0	64	Male	Malay	Yes	No	No	Yes	Yes	Yes	Yes	Yes	No	No	No	No	No	Yes	No	No	Yes	No	No	613	214	239	1.4
71	HRPZ255734	0	80	Male	Malay	Yes	No	No	Yes	No	No	No	No	No	No	No	No	No	No	No	Yes	No	Yes	No		112		1
72	HRPZ259519	0	36	Male	Malay	No	No	Yes	No	No	No	No	No	No	No	No	No	No	No	No	No	Yes	Yes	No	444	74		1.42
73	HRPZ259871	0	33	Male	Malay	No	No	No	No	No	No	No	No	No	No	No	No	No	No	No	Yes	No	Yes	No
74	HRPZ261718	0	76	Male	Malay	Yes	No	Yes	Yes	Yes	Yes	Yes	No	No	No	No	Yes	No	Yes	No	No	Yes	Yes	No	531	124	311
75	HRPZ268658	0	38	Male	Malay	Yes	No	No	No	No	No	No	No	No	No	No	No	No	No	No	Yes	No	Yes	No	408	48
76	HRPZ269684	0	25	Male	Malay	No	No	No	No	No	No	No	No	No	No	No	No	No	No	No	Yes	No	Yes	No
77	HRPZ272917	0	71	Male	Malay	No	No	No	No	No	No	No	No	No	No	No	No	No	No	No	Yes	Yes	Yes	Yes	453	154	224
78	HRPZ278348	0	74	Female	Malay	No	No	Yes	Yes	Yes	Yes	Yes	Yes	No	No	Yes	No	No	Yes	No	Yes	No	Yes	No	646	242	481	1.3
79	HRPZ283449	0	43	Male	Malay	Yes	No	Yes	Yes	Yes	No	No	No	No	No	No	No	No	No	No	Yes	No	Yes	No	530	80	496	1.13
80	HRPZ285479	0	67	Female	Malay	No	No	No	Yes	Yes	No	No	No	No	No	No	No	No	No	Yes	No	Yes	Yes	No	593	92	504	1
81	HRPZ293051	1	53	Male	Malay	Yes	No	No	No	Yes	Yes	Yes	No	No	No	Yes	No	No	Yes	No	Yes	Yes	Yes	No	460	107	261	1.19
82	HRPZ293372	0	51	Female	Malay	No	No	Yes	Yes	Yes	No	No	No	No	No	No	No	No	No	Yes	No	No	No	No		103	259	1
83	HRPZ296917	0	80	Male	Malay	Yes	No	Yes	Yes	Yes	Yes	No	No	Yes	No	No	No	No	Yes	No	No	Yes	Yes	No	471	130	216	1.3
84	HRPZ299241	0	51	Male	Malay	Yes	No	No	Yes	Yes	No	Yes	No	No	No	No	No	No	Yes	No	No	Yes	No	No	772	296	400
85	HRPZ310691	0	84	Female	Malay	No	No	No	Yes	Yes	Yes	Yes	No	No	No	No	No	Yes	Yes	No	No	No	Yes	No	666	104	181
86	HRPZ312990	0	65	Male	Malay	Yes	No	No	No	Yes	Yes	Yes	No	No	Yes	No	No	No	Yes	No	No	Yes	No	No	400	144
87	HRPZ314200	0	63	Male	Malay	Yes	No	No	Yes	No	No	No	No	No	No	No	No	No	No	No	Yes	No	Yes	No
88	HRPZ314525	0	70	Male	Malay	Yes	No	No	No	Yes	Yes	Yes	Yes	No	No	No	No	No	Yes	No	No	Yes	Yes	No	695	195	314	1.7
89	HRPZ315611	0	65	Male	Malay	Yes	No	Yes	Yes	Yes	No	No	No	No	No	No	No	No	No	No	No	Yes	Yes	No		126	275
90	HRPZ316725	0	77	Male	Malay	No	No	No	No	No	No	No	No	No	No	No	No	No	No	No	No	No	No	No
91	HRPZ316929	0	41	Male	Malay	No	No	Yes	Yes	Yes	Yes	Yes	Yes	No	No	Yes	No	No	Yes	No	Yes	Yes	Yes	Yes	813	79	531
92	HRPZ317810	0	63	Male	Malay	No	No	No	No	No	No	No	No	No	No	No	No	No	No	No	No	No	No	No
93	HRPZ319946	0	39	Male	Malay	Yes	No	No	No	No	No	No	No	No	No	No	No	No	No	No	Yes	Yes	Yes	Yes	491	81		1.1
94	HRPZ328054	0	68	Male	Malay	Yes	No	No	Yes	Yes	Yes	Yes	No	No	No	No	No	No	Yes	No	No	Yes	No	No	714	204	222	2.2
95	HRPZ331682	0	62	Male	Malay	No	No	No	Yes	Yes	No	No	No	No	No	No	No	Yes	No	Yes	No	Yes	No	No	420	72	326
96	HRPZ334884	0	54	Male	Malay	Yes	No	No	Yes	Yes	No	Yes	Yes	Yes	No	No	No	No	Yes	No	No	Yes	No	No	499	79		1.03
97	HRPZ337385	0	27	Male	Malay	No	No	No	No	No	No	No	No	No	No	No	No	No	No	No	Yes	Yes	Yes	Yes	849	81
98	HRPZ340730	0	47	Male	Malay	Yes	No	No	Yes	No	No	No	No	No	No	No	No	Yes	No	No	No	No	Yes	No		151		1.01
99	HRPZ340922	1	69	Male	Malay	Yes	No	No	Yes	Yes	Yes	Yes	No	No	No	No	No	No	No	No	Yes	Yes	Yes	No	544	127	252	1.28
100	HRPZ346750	0	30	Female	Malay	No	No	No	No	No	No	No	No	No	No	No	No	No	No	No	No	No	No	No
101	HRPZ347729	0	57	Female	Malay	No	No	No	Yes	Yes	No	No	No	No	No	No	No	No	No	No	No	No	Yes	No		57	187
102	HRPZ352062	0	51	Male	Malay	Yes	No	No	Yes	Yes	No	No	No	No	No	No	No	No	Yes	No	No	Yes	Yes	No	405	143
103	HRPZ352517	0	70	Male	Malay	Yes	No	No	Yes	Yes	Yes	Yes	No	No	Yes	No	No	No	Yes	No	No	Yes	No	No	622	114	250
104	HRPZ356439	0	59	Male	Malay	No	No	Yes	Yes	Yes	Yes	Yes	No	No	No	Yes	No	No	Yes	No	No	Yes	No	No	476	99	220
105	HRPZ356996	1	78	Male	Malay	Yes	Yes	No	Yes	No	No	No	No	No	No	No	No	No	No	No	Yes	No	No	No	512	405	163	1.48
106	HRPZ362478	0	52	Male	Malay	Yes	No	No	Yes	No	No	No	No	No	No	Yes	No	No	No	No	Yes	Yes	Yes	No	490	129	264	1.18
107	HRPZ363233	0	59	Male	Malay	Yes	No	No	Yes	Yes	Yes	Yes	No	No	No	No	No	No	Yes	No	Yes	Yes	Yes	No	705	86	316
108	HRPZ363462	0	84	Male	Malay	Yes	No	No	Yes	No	No	Yes	No	No	Yes	No	No	No	No	Yes	No	No	Yes	No	507	282	281
109	HRPZ363603	0	78	Male	Malay	No	No	No	No	No	No	No	No	No	No	No	No	No	No	No	No	No	No	No
110	HRPZ363799	1	71	Male	Malay	Yes	No	No	No	No	No	No	No	No	No	No	No	No	No	No	Yes	Yes	Yes	No	513	146	231	1.6
111	HRPZ365629	0	82	Male	Malay	No	No	No	No	No	No	No	No	No	No	No	No	No	No	No	No	No	No	No
112	HRPZ366162	0	42	Male	Malay	No	No	No	No	No	No	No	No	No	No	No	No	No	No	No	No	No	No	No
113	HRPZ373231	0	70	Male	Malay	No	No	No	Yes	Yes	Yes	Yes	No	No	No	Yes	No	No	Yes	No	Yes	Yes	Yes	No	408	84	225	1.2
114	HRPZ373352	0	76	Female	Malay	No	No	No	Yes	Yes	Yes	No	No	No	No	No	No	No	No	No	Yes	Yes	Yes	Yes	531	104	337	1.11
115	HRPZ379892	0	47	Male	Malay	Yes	No	No	No	No	No	No	No	No	No	No	No	No	No	No	No	No	Yes	No	600	105
116	HRPZ380660	0	70	Male	Malay	Yes	No	No	No	No	No	Yes	No	No	Yes	No	No	No	Yes	No	No	Yes	No	No	683	210	254
117	HRPZ381967	0	27	Male	Malay	No	No	No	No	No	No	No	No	No	No	No	No	Yes	No	No	Yes	No	Yes	Yes	595	83
118	HRPZ383581	0	52	Male	Malay	No	No	No	No	No	No	No	No	No	No	No	No	No	No	No	No	Yes	Yes	No	560
119	HRPZ386137	0	76	Male	Malay	Yes	No	Yes	Yes	No	No	Yes	No	No	No	No	No	No	No	No	No	Yes	Yes	Yes	512	136	238	1.16
120	HRPZ387214	0	72	Male	Malay	Yes	No	Yes	Yes	No	No	No	No	No	No	Yes	No	No	Yes	No	Yes	Yes	Yes	No	686	229	357	2.28
121	HRPZ393042	0	76	Male	Malay	Yes	No	No	Yes	No	No	No	No	No	No	No	No	No	No	No	Yes	No	Yes	No	614
122	HRPZ398585	1	64	Male	Malay	Yes	No	No	Yes	Yes	No	No	No	No	No	No	No	No	No	No	Yes	Yes	Yes	No	563	268	60	1.35
123	HRPZ399061	0	73	Male	Malay	Yes	No	No	Yes	Yes	No	Yes	No	No	No	No	No	No	Yes	No	No	Yes	Yes	Yes	631	179	401	1.45
124	HRPZ403230	0	66	Male	Malay	Yes	No	No	Yes	No	No	No	No	No	No	No	No	Yes	No	No	Yes	No	Yes	No		205	73
125	HRPZ404822	0	70	Male	Malay	Yes	No	Yes	Yes	Yes	No	No	No	No	No	No	No	Yes	No	Yes	Yes	Yes	Yes	No	877	281	246	1.24
126	HRPZ411489	0	70	Male	Malay	Yes	No	No	No	Yes	Yes	Yes	No	No	No	No	No	No	No	Yes	Yes	Yes	Yes	No	623	172	340	1.88
127	HRPZ418677	0	74	Male	Malay	No	No	No	No	No	No	No	No	No	No	No	No	No	No	No	No	No	No	No
128	HRPZ424445	0	32	Male	Malay	No	No	No	Yes	No	No	Yes	No	No	No	No	No	No	Yes	No	Yes	Yes	Yes	No	719	97	348	1.1
129	HRPZ427293	0	70	Male	Malay	No	No	No	Yes	No	No	Yes	No	No	No	No	No	No	No	No	No	Yes	Yes	No	584	72	240	1
130	HRPZ428446	1	62	Male	Malay	No	No	No	Yes	No	No	No	No	No	No	No	No	No	No	No	Yes	Yes	Yes	No	682	140	700	1.06
131	HRPZ432842	0	33	Male	Malay	Yes	No	No	No	Yes	No	No	No	No	No	No	No	No	No	No	No	Yes	Yes	No	720	137	287
132	HRPZ434547	0	76	Male	Siamese	Yes	No	No	Yes	Yes	No	No	No	No	No	No	No	No	No	Yes	No	No	No	No	700	177	273	1.1
133	HRPZ437835	0	58	Male	Malay	Yes	No	Yes	Yes	Yes	Yes	Yes	Yes	No	No	No	No	No	Yes	No	Yes	No	Yes	No	512	107		1.3
134	HRPZ441686	0	64	Male	Malay	Yes	No	Yes	Yes	Yes	No	Yes	No	No	No	Yes	No	No	No	Yes	No	Yes	Yes	Yes	490	137	246	1.4
135	HRPZ441738	0	32	Male	Malay	No	No	No	No	No	No	No	No	No	No	No	No	No	No	No	Yes	No	No	No
136	HRPZ442587	0	38	Male	Malay	No	No	No	Yes	Yes	No	No	No	No	No	No	No	No	Yes	Yes	No	No	Yes	Yes	511	76	217
137	HRPZ442734	0	48	Male	Malay	No	No	No	No	No	No	No	No	No	No	No	No	No	No	No	Yes	Yes	Yes	Yes	630
138	HRPZ443673	0	73	Male	Malay	Yes	No	No	Yes	Yes	Yes	No	No	No	Yes	No	No	No	No	No	No	Yes	Yes	Yes	400	265	170	1.45
139	HRPZ444292	0	87	Male	Malay	Yes	No	No	Yes	Yes	No	No	No	No	No	No	No	No	No	No	Yes	Yes	Yes	Yes	405	115	239	1.16
140	HRPZ444982	0	38	Male	Malay	No	No	No	Yes	Yes	No	No	No	No	No	No	No	No	No	Yes	Yes	Yes	Yes	No	599	94
141	HRPZ446757	0	92	Male	Malay	No	No	No	No	No	No	No	No	No	No	No	No	No	No	No	No	No	No	No
142	HRPZ447784	0	78	Male	Malay	Yes	No	No	Yes	No	No	No	No	No	No	No	No	No	No	Yes	No	Yes	No	No	496	400	524
143	HRPZ449016	0	48	Male	Malay	Yes	No	No	Yes	Yes	Yes	Yes	Yes	No	Yes	No	No	No	Yes	No	No	Yes	Yes	Yes	834	125	323	0.9
144	HRPZ450963	0	33	Male	Malay	Yes	No	No	No	No	No	No	No	No	No	No	No	No	No	No	Yes	No	Yes	Yes		93	245	1.1
145	HRPZ452007	0	71	Male	Malay	Yes	No	No	Yes	Yes	No	No	No	No	No	No	No	No	No	No	Yes	Yes	Yes	No	582	394	262	1.1
146	HRPZ452171	0	30	Male	Malay	No	No	No	No	No	No	No	No	No	No	No	No	No	No	No	Yes	No	Yes	No	602	83	397
147	HRPZ452629	0	50	Male	Malay	No	No	No	Yes	No	No	No	No	No	No	No	No	No	No	No	Yes	No	Yes	No
148	HRPZ452774	0	25	Male	Malay	No	No	No	No	No	No	No	No	No	No	No	No	No	No	No	No	No	No	No
149	HRPZ452812	0	37	Male	Malay	No	No	No	No	No	No	No	No	No	No	No	No	No	No	No	Yes	No	Yes	Yes
150	HRPZ453171	0	43	Male	Malay	No	No	Yes	Yes	Yes	Yes	Yes	Yes	No	No	Yes	No	No	Yes	No	Yes	Yes	Yes	No	617	99	332	1
151	HRPZ454205	0	63	Female	Malay	No	No	Yes	Yes	Yes	No	Yes	No	No	No	Yes	No	Yes	No	Yes	Yes	No	Yes	No		72	221	1.26
152	HRPZ455402	0	78	Female	Chinese	No	No	No	No	No	No	No	No	No	No	No	No	No	No	No	No	No	No	No
153	HRPZ457483	1	73	Male	Malay	No	No	No	Yes	Yes	Yes	Yes	Yes	No	No	Yes	No	No	Yes	No	Yes	Yes	Yes	No	697	96	281	0.9
154	HRPZ457515	0	65	Male	Malay	No	No	No	Yes	No	No	No	No	No	No	No	No	No	No	No	Yes	Yes	Yes	No	612	90
155	HRPZ458518	0	65	Female	Malay	No	No	No	Yes	Yes	No	No	No	No	No	No	No	No	Yes	No	Yes	Yes	Yes	Yes	573	376	297
156	HRPZ459090	0	54	Male	Malay	Yes	No	No	Yes	Yes	Yes	Yes	Yes	No	No	No	No	No	Yes	No	Yes	No	Yes	No	391	89	455	1
157	HRPZ460653	0	68	Male	Malay	Yes	No	Yes	Yes	Yes	No	Yes	No	No	No	No	No	No	No	Yes	Yes	No	Yes	No	798	288	468	1.3
158	HRPZ461071	1	78	Male	Malay	No	No	No	Yes	No	No	No	No	No	No	No	No	No	No	No	No	No	Yes	No		64	368	1
159	HRPZ461204	0	84	Male	Malay	Yes	No	No	Yes	Yes	Yes	Yes	No	No	No	No	No	No	Yes	No	No	Yes	Yes	No		134	236
160	HRPZ462161	0	43	Male	Malay	No	No	No	Yes	Yes	No	No	No	No	No	No	No	No	Yes	No	Yes	Yes	Yes	Yes	608	98	220
161	HRPZ462169	0	71	Male	Malay	Yes	No	No	No	Yes	No	No	No	No	No	No	No	No	Yes	No	No	No	Yes	No
162	HRPZ462276	0	71	Male	Malay	Yes	No	No	Yes	Yes	No	Yes	No	No	No	No	No	Yes	No	No	Yes	Yes	Yes	Yes	635	131
163	HRPZ464553	0	59	Male	Malay	Yes	No	No	Yes	Yes	Yes	Yes	Yes	No	Yes	No	No	No	No	No	No	No	No	No	395	111	201	1.1
164	HRPZ464828	0	39	Female	Malay	No	No	No	No	No	No	No	No	No	No	No	No	No	No	No	No	No	No	No
165	HRPZ464930	0	75	Male	Malay	Yes	Yes	Yes	Yes	Yes	Yes	No	No	No	No	No	No	No	No	Yes	Yes	No	Yes	Yes	1718	1436	337	1.5
166	HRPZ465153	0	58	Male	Malay	Yes	No	Yes	Yes	Yes	Yes	Yes	No	No	No	Yes	No	No	Yes	No	Yes	Yes	Yes	No	512	134	319	1.3
167	HRPZ467716	0	53	Male	Malay	Yes	No	No	Yes	No	No	No	No	No	No	No	No	No	No	No	Yes	No	Yes	No	446	123	285
168	HRPZ468847	0	52	Male	Malay	No	No	No	No	Yes	No	No	No	No	No	No	No	No	No	Yes	No	Yes	Yes	No	618
169	HRPZ469416	0	30	Male	Malay	No	No	No	Yes	No	No	No	No	No	No	No	No	No	No	No	Yes	No	Yes	Yes
170	HRPZ472072	0	82	Male	Malay	Yes	No	Yes	Yes	Yes	Yes	Yes	Yes	No	No	Yes	No	No	Yes	No	No	Yes	No	No		103	232	1.1
171	HRPZ473490	0	43	Male	Malay	No	No	No	No	No	No	No	No	No	No	No	No	Yes	No	No	Yes	No	No	No
172	HRPZ473519	0	36	Male	Malay	No	No	No	No	No	No	No	No	No	No	No	No	No	No	No	No	No	Yes	No	569	79	320	1.23
173	HRPZ473699	0	36	Male	Malay	No	No	No	No	No	No	No	No	No	No	No	No	No	No	No	Yes	Yes	Yes	Yes
174	HRPZ476286	0	34	Male	Malay	Yes	No	No	No	No	No	No	No	No	No	No	No	No	No	No	Yes	No	Yes	No		71		1.07
175	HRPZ478708	0	27	Male	Malay	No	No	No	No	No	No	No	No	No	No	No	No	No	No	No	No	Yes	Yes	No
176	HRPZ480357	0	59	Male	Malay	Yes	No	No	Yes	Yes	Yes	No	No	No	No	No	No	No	Yes	No	Yes	Yes	Yes	No	664	111	234	1.1
177	HRPZ480370	0	65	Male	Malay	Yes	No	No	Yes	Yes	Yes	Yes	Yes	No	Yes	No	No	No	Yes	No	Yes	No	No	No	513	143	314	1.2
178	HRPZ481690	0	26	Female	Malay	No	No	No	No	No	No	No	No	No	No	No	No	No	No	No	No	No	No	No
179	HRPZ481967	0	68	Male	Malay	Yes	No	No	Yes	Yes	No	No	No	No	No	No	No	No	Yes	No	No	No	No	No	533	120
180	HRPZ482614	0	62	Male	Malay	No	No	No	No	No	No	No	No	No	No	No	No	No	No	No	Yes	No	Yes	No
181	HRPZ482796	0	29	Male	Malay	No	No	Yes	Yes	No	No	No	No	No	No	No	No	No	No	No	No	No	No	No	623	72	162	1.05
182	HRPZ487461	0	27	Male	Malay	No	No	No	No	No	No	No	No	No	No	No	No	No	No	No	Yes	No	Yes	Yes
183	HRPZ488427	1	81	Male	Malay	No	No	No	No	No	No	No	No	No	No	No	No	No	No	No	Yes	Yes	No	No	610	112	195	1.1
184	HRPZ488589	0	37	Male	Malay	No	No	No	No	No	No	No	No	No	Yes	No	No	No	No	No	No	Yes	Yes	No	721	98	257	1
185	HRPZ489761	0	79	Male	Malay	Yes	No	No	No	No	No	No	No	No	No	No	No	No	No	No	Yes	No	Yes	Yes		105
186	HRPZ489814	0	47	Male	Malay	No	No	No	No	No	No	No	No	No	No	No	No	No	No	No	No	No	No	No
187	HRPZ490027	0	52	Male	Malay	Yes	No	Yes	Yes	Yes	No	No	No	No	No	No	No	No	Yes	No	No	Yes	Yes	No	623	134	307
188	HRPZ490584	0	28	Male	Malay	No	No	No	No	No	No	No	No	No	No	No	No	No	No	No	No	No	No	No		36	179
189	HRPZ493798	0	33	Male	Malay	No	No	No	No	No	No	No	No	No	No	No	No	No	No	No	Yes	Yes	Yes	Yes	520
190	HRPZ496478	0	47	Male	Malay	Yes	No	No	Yes	Yes	No	No	No	No	No	No	No	No	Yes	No	No	Yes	Yes	No	507	111	221
191	HRPZ497292	0	76	Female	Malay	No	No	No	No	No	No	No	No	No	No	No	No	No	No	No	No	No	No	No
192	HRPZ497947	0	53	Male	Malay	Yes	No	Yes	Yes	Yes	Yes	No	Yes	No	No	No	No	No	Yes	No	No	Yes	Yes	No		102
193	HRPZ498546	0	52	Male	Malay	Yes	No	No	Yes	Yes	Yes	Yes	Yes	No	Yes	No	No	No	Yes	No	Yes	Yes	Yes	No		150
194	HRPZ501049	0	60	Female	Malay	No	No	No	No	No	No	No	No	No	Yes	No	No	No	No	Yes	No	No	No	No	307	63	330
195	HRPZ501315	1	80	Male	Chinese	Yes	Yes	Yes	Yes	Yes	Yes	Yes	No	No	No	No	No	No	Yes	No	No	Yes	Yes	No	650	1523	239	1
196	HRPZ501335	0	76	Male	Malay	Yes	Yes	Yes	Yes	Yes	No	No	No	No	No	No	No	No	Yes	No	No	No	No	No	686	1064	247
197	HRPZ501714	0	65	Female	Malay	No	No	No	Yes	Yes	No	No	No	No	No	No	No	No	No	Yes	No	Yes	No	No	578	92	226
198	HRPZ503743	0	81	Male	Malay	Yes	No	No	No	No	No	No	No	No	No	No	No	No	No	No	No	Yes	Yes	No
199	HRPZ514743	0	62	Male	Chinese	No	No	No	No	No	No	No	No	No	No	No	No	No	No	No	No	No	No	No
200	HRPZ505814	0	52	Male	Malay	Yes	No	No	Yes	Yes	No	No	No	No	No	No	No	No	No	No	Yes	No	No	No	621	165	394	1.1
201	HRPZ507351	0	49	Male	Malay	Yes	No	No	Yes	Yes	No	No	No	No	No	No	No	No	Yes	No	No	Yes	No	No	636	123
202	HRPZ507703	0	53	Male	Malay	No	No	No	Yes	Yes	No	No	No	No	No	No	No	Yes	No	No	Yes	No	Yes	No
203	HRPZ508326	0	53	Male	Malay	Yes	No	No	Yes	Yes	Yes	Yes	Yes	No	No	No	No	No	Yes	No	No	Yes	No	No	579	116	238
204	HRPZ509586	0	69	Male	Malay	Yes	No	Yes	Yes	Yes	No	No	No	No	No	No	No	No	Yes	No	No	Yes	Yes	No	364	150
205	HRPZ509910	0	70	Male	Malay	Yes	No	Yes	Yes	Yes	Yes	Yes	Yes	No	No	Yes	No	No	Yes	No	No	Yes	Yes	No		230
206	HRPZ515128	0	30	Male	Malay	Yes	Yes	No	Yes	No	No	No	No	No	No	No	No	No	No	No	No	No	Yes	No		1416
207	HRPZ516569	0	50	Male	Malay	Yes	No	No	Yes	Yes	Yes	No	No	No	No	No	No	Yes	No	No	Yes	No	Yes	No		115		0.97
208	HRPZ517570	0	56	Male	Malay	Yes	No	No	Yes	Yes	Yes	Yes	No	No	No	No	No	No	No	Yes	No	Yes	Yes	No	525	79	377
209	HRPZ518309	0	51	Male	Malay	Yes	No	Yes	No	No	No	No	No	No	No	No	No	No	No	No	Yes	No	Yes	No
210	HRPZ522173	0	69	Male	Malay	No	No	No	Yes	No	No	No	No	No	No	No	No	No	No	No	Yes	No	Yes	Yes
211	HRPZ523198	0	21	Female	Malay	No	No	No	No	No	No	No	No	No	No	No	No	No	No	No	Yes	No	Yes	No
212	HRPZ525032	0	52	Male	Malay	Yes	No	No	Yes	Yes	Yes	Yes	Yes	No	Yes	No	Yes	No	Yes	No	No	Yes	Yes	No		93		1.15
213	HRPZ533186	0	44	Male	Malay	Yes	No	No	Yes	Yes	Yes	Yes	No	No	No	No	No	No	Yes	No	No	Yes	Yes	No	654	151
214	HRPZ526362	0	29	Male	Malay	No	No	No	No	No	No	No	No	No	No	No	No	No	No	No	Yes	No	No	No		81
215	HRPZ526387	0	60	Male	Malay	No	No	No	Yes	Yes	Yes	No	No	No	No	No	No	No	No	No	No	No	No	No
216	HRPZ530077	0	55	Male	Malay	No	No	No	Yes	Yes	No	No	No	No	No	No	No	No	Yes	No	No	Yes	No	No	546	87
217	HRPZ530260	1	75	Male	Malay	Yes	No	No	Yes	Yes	No	No	No	No	No	No	No	No	No	No	No	No	Yes	No		261
218	HRPZ531889	0	76	Female	Malay	No	No	Yes	Yes	Yes	No	No	No	No	No	No	No	No	No	Yes	No	Yes	No	No	561	87	461
219	HRPZ535849	1	46	Male	Malay	No	No	No	Yes	Yes	Yes	No	No	No	No	Yes	No	No	Yes	No	No	Yes	Yes	No	702	58	387	2.1
220	HRPZ537521	0	47	Male	Malay	No	No	No	No	No	No	No	No	No	No	No	No	No	No	No	Yes	No	Yes	Yes
221	HRPZ541990	1	65	Male	Malay	Yes	No	Yes	No	Yes	Yes	Yes	No	No	No	Yes	No	No	Yes	No	No	Yes	No	No	465	91	306	1.11
222	HRPZ539302	0	48	Male	Malay	Yes	No	No	No	Yes	Yes	Yes	Yes	No	No	No	No	No	Yes	No	No	No	No	No		83	141	1
223	HRPZ541334	1	43	Male	Siamese	Yes	No	Yes	Yes	No	No	No	No	No	No	No	No	No	No	No	No	Yes	No	No	629	376	800	1.29
224	HRPZ541582	0	50	Male	Malay	No	No	No	No	No	No	No	No	No	No	No	No	No	No	No	Yes	No	No	No
225	HRPZ542586	1	64	Male	Malay	Yes	No	Yes	No	No	No	No	No	No	No	No	No	No	No	No	Yes	No	Yes	No	537	248	325	1.27
226	HRPZ551506	1	68	Female	Malay	No	Yes	No	Yes	Yes	No	Yes	No	No	No	No	No	Yes	Yes	No	No	Yes	Yes	Yes	521	405	322	1.35
227	HRPZ554221	0	78	Male	Malay	Yes	No	Yes	Yes	No	No	No	No	No	No	No	No	No	No	No	No	No	No	No	496	132
228	HRPZ544519	0	65	Female	Malay	No	No	Yes	Yes	No	No	No	No	No	No	No	No	No	No	No	No	No	Yes	Yes	567	119
229	HRPZ545452	0	53	Male	Malay	No	No	No	No	No	No	No	No	No	No	No	No	No	Yes	No	No	No	Yes	No	444	82	277
230	HRPZ546782	0	59	Male	Malay	Yes	No	Yes	Yes	Yes	No	No	No	No	No	No	No	No	No	No	No	No	Yes	No	634	155	518	1.12
231	HRPZ548669	0	64	Male	Malay	Yes	No	Yes	Yes	No	No	No	No	No	No	No	No	No	No	No	No	No	No	No	507	187
232	HRPZ551448	0	59	Male	Malay	No	No	No	No	No	No	No	No	No	No	No	No	No	No	No	Yes	No	Yes	Yes
233	HRPZ559217	0	35	Male	Malay	No	No	No	No	No	No	No	No	No	No	No	No	No	No	No	Yes	No	No	No		77	275
234	HRPZ551989	0	63	Male	Malay	Yes	No	Yes	Yes	Yes	Yes	Yes	No	No	No	Yes	No	No	Yes	No	Yes	No	No	No		95	354	1.2
235	HRPZ552216	0	69	Female	Malay	No	No	No	Yes	No	No	No	No	No	No	No	No	No	No	No	No	No	Yes	No	677	86	281	1.05
236	HRPZ554140	0	53	Female	Malay	No	No	Yes	Yes	Yes	No	No	No	No	No	No	No	No	No	Yes	No	Yes	No	No		79	741
237	HRPZ554237	0	42	Male	Malay	Yes	No	No	Yes	No	No	No	No	No	No	No	No	Yes	No	No	No	No	Yes	No	821	105	504
238	HRPZ556192	0	56	Male	Malay	Yes	No	No	No	No	No	No	No	No	No	No	No	No	No	No	No	Yes	Yes	No
239	HRPZ558398	0	35	Male	Malay	Yes	No	No	No	No	No	No	No	No	No	No	No	No	No	No	Yes	No	Yes	No
240	HRPZ559609	0	42	Male	Malay	Yes	No	No	No	No	No	No	No	No	No	No	No	No	No	No	Yes	No	No	No
241	HRPZ560461	0	62	Male	Malay	Yes	No	Yes	Yes	No	No	No	No	No	No	No	No	No	No	Yes	No	No	Yes	Yes	476	282	159
242	HRPZ561803	0	53	Male	Malay	No	No	No	Yes	Yes	Yes	Yes	Yes	No	No	Yes	No	No	No	No	No	Yes	No	No	488	35	434
243	HRPZ560746	0	72	Male	Malay	Yes	No	No	Yes	Yes	No	Yes	No	No	No	No	No	No	Yes	No	No	Yes	No	No		115	146	1.16
244	HRPZ561580	0	54	Female	Malay	Yes	No	No	Yes	No	No	No	No	No	No	No	No	Yes	No	No	Yes	No	No	No		110	376	1.07
245	HRPZ572114	0	61	Male	Malay	Yes	No	No	Yes	Yes	No	No	No	No	No	No	No	No	No	Yes	No	Yes	No	No	429		208
246	HRPZ563807	0	57	Male	Malay	No	No	No	No	No	No	No	No	No	No	No	No	No	No	No	Yes	Yes	No	No	525
247	HRPZ566530	0	47	Male	Malay	No	No	No	No	No	No	No	No	No	No	No	No	No	No	No	No	Yes	No	No
248	HRPZ569176	0	25	Male	Malay	No	No	No	No	No	No	No	No	No	No	No	No	No	No	No	Yes	No	Yes	No	796	84
249	HRPZ571970	1	47	Male	Malay	Yes	No	Yes	Yes	No	No	No	No	No	No	No	No	No	No	No	No	No	No	No		73	264	1.45
250	HRPZ573010	0	74	Male	Malay	Yes	No	Yes	Yes	Yes	No	No	No	No	No	Yes	No	No	No	No	No	Yes	No	No	1364	149	284	1
251	HRPZ576504	0	47	Male	Malay	Yes	Yes	No	Yes	No	No	No	No	No	No	No	No	No	No	Yes	No	No	Yes	Yes	474	1425	185	1.1
252	HRPZ581344	1	81	Male	Malay	Yes	No	No	Yes	Yes	Yes	Yes	No	No	No	No	No	No	Yes	No	Yes	No	No	No	234	125	152	1.1
253	HRPZ582465	0	50	Male	Malay	No	No	No	No	No	No	No	No	No	No	No	No	No	No	No	No	No	No	No
254	HRPZ583522	0	48	Male	Malay	No	No	No	No	No	No	No	No	No	No	No	No	No	No	No	No	No	No	No		87	279	1.03
255	HRPZ587561	0	53	Male	Malay	No	No	No	No	Yes	No	No	No	No	No	No	No	No	No	Yes	No	Yes	Yes	No			267
256	HRPZ585751	0	71	Male	Chinese	No	No	No	No	No	No	No	No	No	No	No	No	No	No	No	Yes	No	Yes	No
257	HRPZ586417	0	30	Male	Malay	No	No	No	No	No	No	No	No	No	No	No	No	No	No	No	Yes	No	No	Yes	566	74
258	HRPZ610821	0	76	Male	Malay	Yes	No	No	Yes	Yes	No	Yes	No	No	No	No	No	No	Yes	No	No	Yes	No	No	711	211
259	HRPZ588923	0	29	Male	Malay	No	No	No	No	No	No	No	No	No	No	No	No	No	No	No	Yes	No	Yes	No	417	79
260	HRPZ596210	0	44	Male	Malay	No	No	No	Yes	Yes	Yes	No	No	No	No	No	No	No	No	Yes	No	Yes	Yes	No	616	94	239
261	HRPZ598375	0	50	Male	Malay	Yes	No	No	No	No	No	No	No	No	No	No	No	No	Yes	No	No	Yes	Yes	No		134	201
262	HRPZ599828	0	52	Male	Malay	Yes	No	No	No	No	No	No	No	No	No	No	No	No	No	No	Yes	No	Yes	No
263	HRPZ613788	0	70	Male	Malay	Yes	No	No	Yes	Yes	Yes	Yes	Yes	No	Yes	No	No	No	Yes	No	No	No	Yes	No	726	114	196	1.06
264	HRPZ601361	0	72	Female	Malay	No	No	Yes	No	No	No	No	No	No	No	No	No	No	No	No	No	No	No	No		114
265	HRPZ604538	0	62	Male	Malay	No	No	Yes	Yes	Yes	No	No	No	No	No	No	No	No	Yes	No	No	Yes	Yes	Yes	481		370	1.2
266	HRPZ609952	0	58	Female	Malay	No	No	Yes	Yes	Yes	No	No	No	No	No	No	No	No	No	Yes	No	No	No	No		89	248	1
267	HRPZ610815	0	69	Male	Malay	No	No	No	No	No	No	No	No	No	No	No	No	No	No	No	No	No	No	No
268	HRPZ613666	0	67	Female	Chinese	No	No	Yes	Yes	Yes	Yes	Yes	Yes	No	No	No	No	No	Yes	No	No	No	No	No		90	213	1.21
269	HRPZ614656	1	54	Male	Malay	Yes	Yes	No	Yes	No	No	No	No	No	No	No	No	No	No	No	Yes	No	Yes	No	878	658	250	1.1
270	HRPZ614676	0	31	Male	Malay	Yes	No	No	No	No	No	No	No	No	No	No	No	No	No	No	No	No	Yes	No	719	107	156
271	HRPZ617428	0	23	Male	Malay	No	No	No	No	No	No	No	No	No	No	No	No	No	No	No	Yes	No	Yes	No		68
272	HRPZ619251	1	91	Male	Malay	No	No	No	No	No	No	No	No	No	No	No	No	No	No	No	No	No	No	No	609	108	344	1.08
273	HRPZ624998	0	70	Male	Malay	Yes	No	Yes	Yes	No	No	No	No	No	Yes	No	No	No	No	Yes	No	Yes	No	No		237		1.2
274	HRPZ635596	0	56	Male	Malay	Yes	No	No	No	No	No	No	No	No	No	No	No	No	No	No	No	Yes	Yes	No	789	228
275	HRPZ626270	0	58	Male	Malay	Yes	No	Yes	Yes	Yes	No	No	No	No	No	No	No	No	No	No	No	No	No	No		207	131	1.2
276	HRPZ628746	0	70	Male	Malay	Yes	No	No	Yes	No	No	No	No	Yes	No	No	No	No	No	No	No	Yes	No	No	539	136	325	1.37
277	HRPZ629801	0	29	Male	Malay	Yes	No	No	No	No	No	No	No	No	No	No	No	No	No	No	No	Yes	Yes	No	656	69	335
278	HRPZ630793	0	50	Male	Malay	No	No	Yes	Yes	Yes	No	No	No	No	No	No	No	No	No	No	No	No	No	No
279	HRPZ631129	0	45	Male	Malay	No	No	No	No	No	No	No	No	No	No	No	No	No	No	No	No	Yes	Yes	No	557	88	260
280	HRPZ634123	0	56	Male	Malay	No	No	No	Yes	Yes	Yes	No	No	Yes	No	No	No	No	Yes	No	No	Yes	No	No	497	88	199	1
281	HRPZ635846	0	37	Male	Malay	No	No	No	No	Yes	No	No	No	No	No	No	No	No	Yes	No	No	Yes	Yes	No	454	103	347
282	HRPZ636247	0	38	Male	Malay	Yes	No	No	No	No	No	No	No	No	No	No	No	No	No	No	Yes	No	No	No	461	91	282
283	HRPZ638201	0	46	Male	Malay	Yes	No	No	Yes	Yes	No	No	No	No	No	No	No	No	No	No	No	No	Yes	Yes	602	124	179	1.04
284	HRPZ639714	0	54	Male	Malay	Yes	No	Yes	Yes	Yes	No	Yes	No	No	No	No	No	No	Yes	No	No	No	Yes	No		72		1
285	HRPZ640286	0	52	Male	Malay	No	No	No	Yes	Yes	No	No	No	No	No	No	No	No	Yes	No	No	Yes	Yes	Yes	624	92	446
286	HRPZ640814	0	52	Male	Malay	No	No	Yes	No	No	No	No	No	No	No	No	No	No	No	No	No	No	Yes	No		35	24	1.2
287	HRPZ643154	0	47	Male	Malay	Yes	No	Yes	Yes	Yes	Yes	Yes	No	No	Yes	No	No	No	Yes	No	No	Yes	Yes	Yes	644	112	335	2.6
288	HRPZ645491	0	28	Male	Malay	No	No	No	No	No	No	No	No	No	No	No	No	No	No	No	Yes	No	Yes	No
289	HRPZ674936	0	58	Male	Malay	No	No	Yes	Yes	Yes	Yes	Yes	Yes	No	Yes	No	No	No	Yes	No	No	Yes	No	No
290	HRPZ649897	0	62	Male	Chinese	Yes	No	Yes	Yes	Yes	No	No	No	Yes	No	Yes	No	No	Yes	No	No	Yes	No	No		105
291	HRPZ652015	1	67	Male	Malay	Yes	No	Yes	Yes	No	No	No	No	No	No	Yes	No	No	No	No	Yes	Yes	Yes	No		388	205	0.99
292	HRPZ652295	0	21	Male	Malay	No	No	No	No	No	No	No	No	No	No	No	No	Yes	No	No	Yes	No	Yes	No	604	83	364
293	HRPZ669286	0	50	Male	Malay	Yes	No	No	Yes	Yes	Yes	Yes	Yes	No	Yes	No	No	No	Yes	No	No	No	No	No		107	342	0.89
294	HRPZ661250	0	64	Male	Malay	Yes	No	No	Yes	Yes	No	No	No	No	No	No	No	No	No	Yes	No	Yes	Yes	No	495	254	303
295	HRPZ661473	0	33	Male	Malay	No	No	No	No	No	No	No	No	No	No	No	No	No	No	No	Yes	No	Yes	Yes
296	HRPZ661515	0	32	Male	Malay	No	No	No	Yes	No	No	No	No	No	No	No	No	No	No	No	Yes	No	Yes	Yes
297	HRPZ664316	0	61	Male	Malay	Yes	No	No	Yes	Yes	Yes	Yes	No	Yes	No	No	No	No	Yes	No	No	Yes	No	No	425	140	397	1.4
298	HRPZ666779	0	71	Male	Malay	No	No	No	No	No	No	No	No	No	Yes	No	No	No	No	No	No	No	Yes	No	506	91	542	1.12
299	HRPZ667771	0	75	Female	Malay	No	No	No	No	No	No	No	No	No	No	No	No	No	No	No	No	No	Yes	No	235	41	265
300	HRPZ668002	0	55	Male	Malay	Yes	No	No	Yes	Yes	No	No	No	No	No	No	No	No	Yes	No	No	Yes	Yes	Yes	739	90
301	HRPZ668268	0	63	Male	Malay	Yes	No	No	No	No	No	No	No	No	No	No	No	No	No	No	No	No	Yes	No
302	HRPZ670726	0	29	Male	Malay	Yes	No	No	No	No	No	No	No	No	No	No	No	No	No	No	Yes	No	Yes	Yes
303	HRPZ672711	0	48	Male	Malay	Yes	No	Yes	No	Yes	Yes	Yes	Yes	No	No	No	No	No	Yes	No	No	No	No	No		81	282
304	HRPZ677068	0	34	Male	Malay	Yes	No	No	No	Yes	No	No	No	No	No	No	Yes	No	No	No	Yes	No	Yes	No		85	307	1.08
305	HRPZ692712	0	59	Female	Malay	No	No	No	No	No	No	No	No	No	No	No	No	No	No	No	No	No	No	No	504	65	245
306	HRPZ692942	0	50	Male	Malay	No	No	No	No	Yes	Yes	Yes	No	No	No	No	No	No	No	Yes	No	Yes	Yes	No	577	102	278	1.15
307	HRPZ693387	0	37	Male	Malay	No	No	No	No	No	No	No	No	No	No	No	No	No	No	No	No	Yes	No	No		72	333	1.14
308	HRPZ693581	0	65	Male	Malay	Yes	No	No	No	No	No	No	No	No	No	No	No	No	No	No	No	Yes	Yes	Yes	993	171	250
309	HRPZ694260	0	62	Male	Malay	Yes	No	Yes	Yes	Yes	Yes	Yes	Yes	No	No	No	Yes	No	Yes	No	No	Yes	Yes	Yes	597	150	269	1.11
310	HRPZ697924	0	62	Male	Malay	No	No	No	No	Yes	Yes	Yes	Yes	No	No	No	Yes	No	Yes	No	No	Yes	No	No
311	HRPZ695385	0	43	Male	Malay	No	No	Yes	Yes	No	No	No	No	No	No	No	No	No	No	No	No	Yes	Yes	Yes	507	109	357
312	HRPZ696638	0	59	Male	Malay	No	No	Yes	Yes	Yes	Yes	Yes	Yes	No	No	No	No	No	Yes	No	No	Yes	No	No	486	129	251	0.99
313	HRPZ712395	0	62	Male	Malay	Yes	No	No	Yes	No	Yes	Yes	Yes	No	No	No	No	Yes	Yes	No	No	No	No	No		86	190	1.11
314	HRPZ698806	0	29	Female	Malay	No	No	No	No	No	No	No	No	No	No	No	No	No	No	No	No	No	No	No		59	344
315	HRPZ700298	0	26	Male	Malay	Yes	No	No	No	No	No	No	No	No	No	No	No	No	No	No	No	No	Yes	No
316	HRPZ700660	0	26	Male	Malay	Yes	No	No	Yes	No	No	No	No	No	No	No	No	No	No	No	Yes	No	No	No
317	HRPZ704860	0	44	Male	Malay	No	No	No	No	No	No	No	No	No	No	No	No	No	No	No	No	No	No	No		85	314
318	HRPZ720990	0	52	Male	Malay	No	No	Yes	Yes	Yes	No	Yes	No	No	No	No	No	No	No	No	No	No	No	No
319	HRPZ706034	0	39	Male	Malay	Yes	Yes	No	Yes	Yes	No	No	No	No	No	No	No	No	No	No	No	No	No	No		1287	251	1.07
320	HRPZ707018	0	60	Male	Malay	Yes	No	Yes	Yes	Yes	No	No	No	No	No	No	No	No	No	No	No	No	No	No		99		1.26
321	HRPZ707516	0	49	Male	Malay	No	No	No	Yes	Yes	Yes	No	No	Yes	No	No	No	No	No	Yes	No	No	No	No		58	324	1.17
322	HRPZ707988	0	75	Male	Malay	Yes	No	Yes	Yes	Yes	No	No	No	No	No	No	No	No	No	Yes	No	Yes	Yes	No	508	113	204
323	HRPZ708176	0	62	Female	Malay	No	No	Yes	Yes	Yes	Yes	No	No	No	No	No	No	No	Yes	No	No	No	No	No
324	HRPZ708453	0	32	Male	Malay	No	No	No	No	No	No	No	No	No	No	No	No	No	No	No	Yes	No	Yes	Yes
325	HRPZ708644	0	31	Male	Malay	Yes	No	No	No	No	No	No	No	No	No	No	No	Yes	No	No	No	No	Yes	Yes
326	HRPZ708946	0	48	Male	Malay	No	No	No	No	No	No	No	No	No	No	No	No	No	No	No	No	No	No	No	955
327	HRPZ709045	0	28	Male	Malay	No	No	No	No	No	No	No	No	No	No	No	No	No	No	Yes	Yes	No	No	No	389	63	268
328	HRPZ709484	0	44	Male	Malay	No	No	No	No	No	No	No	No	No	No	No	No	No	No	No	No	Yes	Yes	No	514
329	HRPZ710807	0	39	Male	Malay	No	No	No	No	No	No	No	No	No	No	No	No	No	No	No	No	No	Yes	Yes	645	75	458	1.23
330	HRPZ710992	0	65	Male	Malay	Yes	No	No	No	No	No	No	No	No	No	No	No	No	No	No	No	No	No	No
331	HRPZ711064	0	55	Male	Malay	Yes	No	No	Yes	Yes	No	Yes	No	No	No	No	No	No	Yes	No	No	No	Yes	No	699	154	216	1.23
332	HRPZ711621	0	79	Male	Malay	Yes	No	No	No	No	No	No	No	No	No	No	No	No	No	No	No	No	Yes	Yes	646	175	262
333	HRPZ711742	0	59	Male	Malay	Yes	No	No	Yes	Yes	Yes	Yes	Yes	No	No	No	No	Yes	Yes	No	No	Yes	Yes	No	559	128
334	HRPZ711757	0	54	Male	Malay	Yes	No	No	Yes	Yes	Yes	Yes	No	No	No	Yes	No	No	Yes	No	No	Yes	Yes	No	590	369	234	1.38
335	HRPZ712379	0	33	Male	Malay	Yes	No	No	Yes	Yes	Yes	No	No	No	No	No	No	No	Yes	No	No	Yes	Yes	Yes	513	134
336	HRPZ712896	0	40	Male	Malay	Yes	No	No	Yes	No	No	No	No	No	No	No	No	Yes	No	No	Yes	Yes	Yes	Yes	563	127	352	1.16
337	HRPZ713479	0	24	Female	Malay	No	No	No	No	No	No	No	No	No	No	No	No	No	No	No	No	No	No	No	222	55	284
338	HRPZ713822	0	48	Male	Malay	Yes	No	No	No	Yes	Yes	No	No	No	No	No	No	No	No	No	No	No	No	No	521
339	HRPZ714543	0	34	Male	Malay	Yes	No	No	No	No	No	No	No	No	No	No	No	No	No	No	No	No	Yes	Yes
340	HRPZ714583	0	50	Male	Malay	Yes	No	No	No	No	No	No	No	No	No	No	No	No	No	No	Yes	No	Yes	No
341	HRPZ716137	0	58	Male	Malay	Yes	No	No	Yes	Yes	No	No	No	No	No	No	No	No	No	Yes	No	Yes	Yes	Yes	594	270	314	1.38
342	HRPZ716223	0	27	Male	Malay	Yes	No	No	No	No	No	No	No	No	No	No	No	No	No	No	Yes	No	Yes	No
343	HRPZ716455	0	70	Female	Malay	Yes	No	Yes	Yes	Yes	No	No	No	No	Yes	No	No	No	No	No	No	No	No	No		80		1.2
344	HRPZ717049	0	43	Male	Malay	Yes	No	No	Yes	Yes	No	No	No	No	No	No	No	No	No	Yes	No	Yes	Yes	Yes	1058	256	230
345	HRPZ718401	0	47	Male	Chinese	No	No	No	No	No	No	No	No	No	No	No	No	No	No	No	No	No	No	No
346	HRPZ718699	0	28	Male	Malay	No	No	No	No	No	No	No	No	No	No	No	No	No	No	No	Yes	No	No	No
347	HRPZ719839	0	46	Male	Malay	Yes	No	No	No	No	No	No	No	No	No	No	No	No	No	No	Yes	No	No	No
348	HRPZ720208	0	45	Male	Malay	Yes	No	No	No	No	No	No	No	No	No	No	No	No	No	No	No	No	No	No	478
349	HRPZ720655	0	50	Male	Malay	Yes	No	No	No	No	No	No	No	No	No	No	No	No	No	No	Yes	No	Yes	No
350	HRPZ721508	0	31	Male	Malay	Yes	No	No	No	No	No	No	No	No	No	No	No	No	No	No	Yes	Yes	Yes	No
351	HRPZ721548	0	28	Male	Malay	Yes	No	No	No	No	No	No	No	No	No	No	No	No	No	No	Yes	No	No	No
352	HRPZ721558	0	45	Male	Malay	Yes	No	No	No	No	No	No	No	No	No	No	No	No	No	No	No	No	No	No
353	HRPZ721782	0	56	Male	Malay	Yes	No	No	No	Yes	No	No	No	Yes	No	No	No	No	No	Yes	No	Yes	No	No	354	95	291	1.12
354	HRPZ721962	0	58	Male	Malay	Yes	No	No	Yes	No	No	No	No	No	No	No	No	No	No	No	No	No	Yes	No	578
355	HRPZ744533	0	57	Male	Malay	Yes	No	No	Yes	Yes	Yes	Yes	No	No	No	No	No	No	Yes	No	No	Yes	No	No		114	160	1.11
356	HRPZ725378	0	55	Male	Malay	Yes	No	Yes	Yes	Yes	No	No	No	No	No	No	No	No	No	No	No	No	No	No		133	437	1.27
357	HRPZ725422	0	58	Male	Malay	No	No	No	No	No	No	No	No	No	No	No	No	No	No	No	No	No	No	No
358	HRPZ727967	0	52	Male	Malay	Yes	No	No	No	No	No	No	No	No	No	No	No	No	No	No	No	No	Yes	No	583	94
359	HRPZ728099	0	45	Male	Malay	Yes	No	No	No	No	No	No	No	No	No	No	No	No	Yes	No	No	Yes	Yes	No	633	192	229
360	HRPZ734124	0	41	Male	Malay	No	No	No	Yes	No	No	No	No	No	No	No	No	No	No	No	Yes	No	Yes	No		102
361	HRPZ729657	0	64	Male	Malay	No	No	No	No	No	No	No	No	No	No	No	No	Yes	No	No	Yes	No	Yes	No
362	HRPZ729977	0	47	Male	Malay	Yes	No	No	No	No	No	No	No	No	No	No	No	No	No	No	No	No	No	No
363	HRPZ730721	0	73	Male	Malay	Yes	No	Yes	Yes	Yes	Yes	No	No	Yes	No	Yes	No	No	Yes	No	No	Yes	Yes	No	673	158	193	1.46
364	HRPZ732093	0	49	Male	Malay	Yes	No	No	Yes	Yes	Yes	Yes	Yes	No	No	No	No	No	Yes	No	No	Yes	Yes	No	683	103
365	HRPZ734297	0	66	Male	Malay	Yes	No	No	Yes	Yes	No	Yes	No	No	No	No	No	No	Yes	No	No	Yes	No	No	474	110	247	1.08
366	HRPZ737149	0	39	Male	Malay	No	No	No	No	No	No	No	No	No	No	No	No	No	No	No	No	No	No	No			277
367	HRPZ737581	0	58	Male	Malay	Yes	No	No	No	No	No	No	No	No	No	No	No	No	No	No	Yes	No	Yes	No
368	HRPZ738283	1	71	Male	Malay	Yes	No	No	Yes	No	No	Yes	No	No	No	No	No	No	No	No	Yes	Yes	Yes	No		110	247	1.07
369	HRPZ738487	0	79	Male	Malay	Yes	No	No	No	No	No	No	No	No	No	No	No	No	No	No	Yes	No	Yes	Yes	738	206
370	HRPZ738550	0	39	Male	Malay	Yes	No	No	No	No	No	No	No	No	No	No	No	No	No	No	Yes	No	Yes	No
371	HRPZ740825	0	29	Male	Malay	Yes	No	No	No	No	No	No	No	No	No	No	No	No	No	No	No	No	No	No
372	HRPZ741966	0	65	Male	Malay	Yes	No	No	Yes	Yes	Yes	Yes	Yes	No	No	No	Yes	No	No	No	No	Yes	No	No		96	328	1.11
373	HRPZ743433	0	78	Female	Malay	No	No	Yes	Yes	No	No	No	No	No	No	No	No	No	No	Yes	No	Yes	Yes	No	224	105	106	1.11
374	HRPZ745321	0	73	Male	Malay	Yes	No	No	Yes	Yes	Yes	Yes	Yes	No	No	No	No	No	Yes	No	No	Yes	No	No	429	72	204	1.14
375	HRPZ759099	0	53	Male	Malay	Yes	No	No	Yes	Yes	No	No	No	No	No	No	No	No	No	Yes	No	Yes	No	No	1086	421	374
376	HRPZ746912	0	80	Female	Malay	No	No	No	No	No	No	No	No	No	No	No	No	No	No	No	No	No	No	No	690	59	361	1.13
377	HRPZ747006	0	81	Male	Malay	Yes	No	No	No	No	No	No	No	No	No	No	No	No	No	No	No	No	No	No		111	126	1.2
378	HRPZ747193	0	57	Male	Malay	Yes	No	No	Yes	Yes	Yes	No	No	No	No	No	No	No	No	No	No	Yes	No	No	638	100	309	0.98
379	HRPZ747885	0	44	Male	Malay	Yes	No	No	No	No	No	No	No	No	No	No	No	No	No	No	No	No	No	No	535	97	476	1.12
380	HRPZ747983	0	63	Male	Malay	Yes	No	No	No	No	No	No	No	No	No	No	No	No	No	No	Yes	No	Yes	No	481	105	229	1.44
381	HRPZ748189	0	42	Male	Malay	Yes	No	No	No	No	No	No	No	No	No	No	No	No	No	No	Yes	No	Yes	Yes
382	HRPZ750872	0	30	Male	Malay	Yes	No	No	No	No	No	No	No	No	No	No	No	No	No	No	Yes	No	No	No
383	HRPZ751717	0	27	Male	Malay	Yes	No	No	No	No	No	No	No	No	No	No	No	No	No	No	No	No	Yes	No
384	HRPZ752035	0	66	Male	Malay	Yes	No	No	Yes	Yes	No	No	No	No	No	No	No	No	No	No	No	Yes	Yes	No
385	HRPZ757302	0	62	Female	Malay	No	No	Yes	No	No	No	No	No	No	No	No	No	No	No	No	No	No	No	No		139	42	1.08
386	HRPZ757410	0	68	Male	Malay	Yes	No	Yes	Yes	Yes	Yes	Yes	No	No	No	No	No	No	Yes	No	No	Yes	Yes	No		130	208	1.03
387	HRPZ768950	0	50	Male	Malay	Yes	No	No	No	No	No	No	No	No	No	No	No	No	No	No	Yes	No	Yes	Yes	579	120	456	1.24
388	HRPZ764237	0	68	Male	Malay	Yes	No	No	No	No	No	Yes	No	No	No	No	No	No	No	Yes	Yes	No	Yes	No	586	96	96	1.08
389	HRPZ764836	0	37	Male	Malay	No	No	No	No	No	No	No	No	No	No	No	No	No	No	No	Yes	No	Yes	Yes
390	HRPZ764924	0	47	Male	Malay	No	No	No	No	No	No	No	No	No	No	No	No	No	No	No	Yes	No	Yes	No
391	HRPZ766586	0	60	Male	Malay	No	No	No	No	No	No	No	No	No	No	No	No	No	No	No	No	No	No	No		113	413	1.27
392	HRPZ767576	0	59	Female	Malay	No	No	No	No	No	No	No	No	No	No	No	No	No	No	No	Yes	No	Yes	Yes	601	146
393	HRPZ768363	0	62	Male	Malay	Yes	No	No	Yes	No	No	No	No	No	No	No	No	Yes	No	No	Yes	Yes	Yes	Yes	452	91
394	HRPZ769776	0	70	Male	Malay	No	No	No	Yes	Yes	No	No	No	Yes	Yes	No	No	No	No	Yes	No	No	No	No	499	95	256	1.07
395	HRPZ771113	0	57	Male	Malay	No	No	Yes	Yes	Yes	No	No	No	No	No	No	No	No	Yes	No	No	No	No	No		36	334	1.2
396	HRPZ771265	0	20	Male	Malay	No	No	No	No	No	No	No	No	No	No	No	No	No	No	No	Yes	No	Yes	Yes
397	HRPZ771316	0	30	Male	Malay	No	No	No	No	No	No	No	No	No	No	No	No	No	No	No	Yes	No	Yes	No
398	HRPZ772202	0	68	Male	Malay	Yes	No	Yes	Yes	No	No	No	No	No	No	No	No	No	No	Yes	Yes	Yes	Yes	No	869	153	438
399	HRPZ772800	0	59	Male	Malay	Yes	No	No	Yes	No	No	No	No	No	No	No	Yes	No	No	No	No	No	No	No		435	413	1.5
400	HRPZ772917	0	40	Male	Malay	No	No	No	No	No	No	No	No	No	No	No	No	No	No	No	Yes	No	Yes	No
401	HRPZ772959	0	40	Male	Malay	No	No	No	No	No	No	No	No	No	No	No	No	No	No	No	No	No	No	No
402	HRPZ773020	0	30	Male	Malay	No	No	No	Yes	Yes	Yes	Yes	No	No	No	No	No	Yes	Yes	No	No	Yes	Yes	Yes		123	411	1.43
403	HRPZ773141	0	37	Male	Malay	No	No	No	No	No	No	No	No	No	No	No	No	No	No	No	Yes	Yes	No	No
